# Supplementary material for: Artificial Intelligence Chatbots in Peritoneal Dialysis Education: A Cross-Sectional Comparative Study of Quality, Readability, and Reliability
Source: J Clin Med. 2026 Jan 15;15(2):692. doi: 10.3390/jcm15020692 (PMC12842389; doi:10.3390/jcm15020692)
Supplement: Supplementary file 1 [file jcm-15-00692-s001.zip]

Archive with 1 entries (1 files):
- jcm-4092819-supplementary.pdf
